# Supplementary material for: A Metabolomic Signature of Ischemic Stroke Showing Acute Oxidative and Energetic Stress
Source: Antioxidants (Basel). 2023 Dec 29;13(1):60. doi: 10.3390/antiox13010060 (PMC10812657; doi:10.3390/antiox13010060)
Supplement: Supplementary file 1 [file antioxidants-13-00060-s001.zip › Supplementary Table S1.xlsx]

## Sheet: Supplementary Data file
Group_Number	Batch	Supplementary Table S1: Raw data: 56,986 plasma concentrations in μM of 456 metabolites from 119 participants and pools. Concentration are given in μM.
		Carnitine and acylcarnitines						Alkaloid	Amine oxide	Amino acids																				Amino acids related molecules
		C0	C2	C3	C4	C18:1	C18:2	Trigonelline	TMAO	Ala	Arg	Asn	Asp	Cys	Gln	Glu	Gly	His	Ile	Leu	Lys	Met	Phe	Pro	Ser	Thr	Trp	Tyr	Val	1-Met-His	3-Met-His	AABA	ADMA	alpha-AAA	Betaine	Cit	Creatinine	Cystine	DOPA	HArg	HCys	Kynurenine	Met-SO	Nitro-Tyr	Orn	ProBetaine	Sarcosine	SDMA	t4-OH-Pro
Control_1*	1	157	4.62	0.759	0.394	0.21	0.126	0.457	24.5	1714	420	164	135	107	775	631	1289	340	371	700	750	174	366	811	607	503	171	286	732	11.6	1.88	19.7	1.54	1.64	163	109	298	4.09	0.049	2.33	21.1	5.34	4.67	0.04	312	59.8	28.2	1.6	31
Control_2	1	60.1	1.86	0.282	0.053	0.158	0.11	0.915	4.86	681	225	51.8	36.5	51	462	386	699	182	135	231	230	72.5	141	329	320	309	98.5	130	358	6.56	1.25	10.6	0.719	0.732	68.1	65.2	119	0.709	0.023	1.84	4.05	2.46	3.51	0.039	281	10.1	22.7	0.601	28
Control_3	1	41.7	1.62	0.279	0.087	0.121	0.062	0.426	8.8	512	256	53.2	37.3	42.8	343	252	390	136	108	205	265	54	109	222	213	171	64.7	99.1	243	4.2	1.27	4.69	0.259	0.316	31.7	38.3	101	1.4	0.03	1.87	4.33	2.31	2.07	0.031	101	9.09	18.4	0.715	9.72
Control_4	1	49.8	2.24	0.186	0.093	0.125	0.063	0.232	15.3	723	337	90	75	48	417	282	502	168	142	303	429	86	145	318	331	275	87.6	149	319	2.88	1.02	5.49	0.432	0.584	46	23.4	62.5	1.87	0.039	1.34	3.24	1.52	1.84	0.039	170	12.9	20.5	0.534	11.6
Control_5	1	57.4	2.35	0.205	0.238	0.181	0.078	0.627	4.09	643	175	52.2	27.3	42.2	394	282	510	141	140	244	208	46.3	105	360	207	215	91.6	92.6	350	3.88	0.528	8.72	0.477	0.783	45	41.9	121	0.922	0.016	1.63	5.27	2.68	2.19	0.03	138	1.8	23	0.764	20
Control_6	1	53.3	2.41	0.297	0.096	0.104	0.05	0.189	2.22	632	206	66.3	46	28.1	57.6	640	508	162	119	228	318	68.9	135	237	360	213	84.2	121	259	2.78	0.838	13.9	0.597	0.347	35.6	27.3	66.4	2.42	0.06	2.82	2.32	1.57	1.82	0.038	265	3.52	22.3	0.539	8.55
Control_7	1	42.3	1.92	0.242	0.191	0.118	0.068	0.429	18.5	611	275	68.3	51.6	58.3	357	342	678	160	126	233	321	71.3	143	273	256	227	87.2	118	262	5.62	0.501	4.71	0.488	0.695	66.2	59.8	130	0.685	0.035	2.82	4.63	3.06	3.22	0.043	130	1.33	21.4	1.04	15.8
Control_8	1	60.5	2.09	0.222	0.084	0.121	0.066	0.844	3.78	711	315	64.1	47	50.1	327	459	510	173	145	279	301	62.2	151	296	309	247	84.9	162	346	4.24	0.438	7.73	0.499	0.84	49.4	54.9	103	0.782	0.021	1.87	3.71	2.12	2.51	0.039	127	1.01	21.6	0.509	13.5
Control_9	1	65.1	7.25	0.36	0.244	0.181	0.112	0.232	5.55	365	145	25.6	25.9	51.4	103	544	386	107	120	192	141	41.5	91.5	225	200	155	66.2	77	240	5.68	0.328	6.27	0.465	0.29	31.1	47.2	98.2	0.832	0.019	0.781	5.74	2.01	2.26	0.037	139	0.83	15.4	0.727	13.8
Control_10	1	91.6	4.23	0.414	0.166	0.251	0.142	0.243	12.3	661	173	58.5	63.6	52.1	213	538	698	169	167	303	393	87.9	168	285	400	254	120	125	391	5.48	0.939	19.9	0.903	0.628	85.9	50.4	112	1.85	0.059	1.8	2.79	3.04	1.95	0.04	367	1.64	23.9	0.876	22.8
Control_11	1	48.1	1.92	0.26	0.188	0.121	0.114	0.273	3.12	784	342	78.2	63.8	47.5	400	364	549	178	156	345	412	96.2	164	357	323	263	99.2	142	324	4.48	0.362	5.83	0.507	0.747	53.9	35	107	2.21	0.03	1.24	3.9	2.31	2.05	0.034	98.8	1.58	24.8	0.591	13.7
Control_12	1	44.6	1.61	0.427	0.177	0.118	0.045	0.254	7.2	690	264	61.2	58.3	40.9	335	333	449	160	159	302	305	61.1	157	318	265	210	100	142	343	4.36	0.39	4.32	0.418	0.821	28.8	52.2	96.4	1.13	0.021	1.54	2.88	2.71	2.15	0.038	126	2.52	22.3	0.689	15.6
Control_13	1	59.6	2.25	0.373	0.234	0.221	0.148	0.508	10.7	1704	457	274	270	78	902	1029	1073	437	403	1065	1039	281	459	764	729	484	231	395	762	6.65	1.39	14.7	1.25	1.01	104	81.8	179	3.37	0.043	2.7	4.8	3.78	5.74	0.043	265	11.2	33.9	1.29	35.8
Control_14	1	54.8	1.57	0.214	0.127	0.116	0.052	0.233	3.9	644	314	82.2	46.3	48.1	465	276	461	147	142	270	336	77.5	148	531	231	216	93	124	306	5.15	5.37	5.88	0.376	0.644	38.8	53.7	101	1.36	0.023	1.92	5.38	2.28	1.8	0.033	104	1.86	19.3	0.683	15.5
Control_15*	1	49.6	1.65	0.285	0.14	0.14	0.107	0.702	6.82	602	158	55.2	26.5	47.2	353	330	619	136	117	202	202	55	108	303	256	214	76.3	123	291	4.08	2.58	8.94	0.432	0.631	63.3	33.7	91.8	1.03	0.026	1.79	5.48	1.97	2.55	0.033	140	11	21.3	0.566	15.5
Control_16*	1	61.7	2.4	0.462	0.149	0.099	0.089	1.18	9.51	759	382	84.7	65	49.6	369	450	521	201	174	345	410	89.2	170	340	299	259	111	167	360	5.61	0.682	6.12	0.441	0.635	56	37.1	134	1.35	0.025	1.49	3.25	2.75	2.37	0.037	109	3.81	25.7	0.806	13.2
Control_17*	1	103	2.97	0.46	0.212	0.141	0.079	0.273	23.5	1034	374	104	123	68.2	573	609	907	273	249	511	531	135	267	497	482	359	159	231	507	10.5	7.5	13.3	0.65	1.58	69	66.3	205	2.58	0.041	4.08	5.48	3.44	2.94	0.042	219	5.08	25	0.983	41
Control_18	1	37.3	4.59	0.296	0.146	0.146	0.074	0.373	3.79	496	126	20.4	17.2	36.6	144	296	304	114	66.4	131	164	27.8	72	159	171	134	47.3	57.7	177	2.77	1.08	6.29	0.354	0.352	30.8	30	55.4	0.241	0.007	1.26	2.66	1.79	2.38	0.037	92.9	6.93	17.5	0.509	12.6
Control_19	1	45.9	3.26	0.169	0.122	0.12	0.048	0.281	4.16	466	197	29	28.8	36.4	244	244	365	134	99.7	192	194	30.2	113	191	190	164	62.5	78.6	260	3.65	2.94	5.62	0.396	0.471	18.6	23.3	83.1	0.376	0.023	1.16	2.91	2.06	7.35	0.034	99.5	0.455	18.2	0.521	8.72
Control_20	1	1.81	0.056	0.043	0	0.055	0.056	0.098	0.054	0	0	0	0	0.139	0	1.56	0	0.252	0.273	1.35	0	0.256	0	0	0	0	0	0	0	0.009	0.002	0.121	0	0	0.743	0	0.354	0.043	0	0.005	0.327	0.264	0	0.029	0	0.032	0	0	0
Control_21*	2	39.9	2	0.175	0.077	0.068	0.065	0.143	6.15	422	257	48.1	39.4	38.6	308	184	372	132	89.7	222	280	46.5	109	332	300	167	64.8	91.1	203	4.38	0.494	4.11	0.336	0.51	52.8	38.1	92.7	1.75	0.149	1.06	2.07	2.39	1.59	0.188	90.7	3.68	16.4	0.448	9.56
Control_22	2	48.4	1.67	0.144	0.069	0.12	0.08	0.269	3.14	714	285	64.1	57.3	40	308	343	388	169	146	342	422	77.7	135	350	341	225	89.3	150	341	2.74	1.3	5.81	0.429	0.613	33.6	23.5	75.3	3.35	0.148	2.36	2.98	1.29	1.92	0.183	154	3.35	20.7	0.284	13.6
Control_23	2	42.2	1.48	0.299	0.127	0.067	0.047	0.506	5.52	546	333	77.7	75.9	33.5	299	279	438	185	127	378	494	85.4	135	305	439	239	72.5	139	326	4.42	0.837	6.48	0.438	0.687	27.6	35.9	59.1	2.41	0.151	1.05	2.03	1.89	2.68	0.188	98	1.79	17.3	0.313	21.9
Control_24	2	52.7	2.1	0.289	0.112	0.118	0.067	0.383	5.11	758	289	59.6	33.7	48.7	246	419	380	158	101	237	298	57.6	106	282	298	206	75.8	120	259	4	0.611	5.71	0.371	0.523	60.6	31.3	97	4.07	0.15	1.18	3.62	2.6	2.19	0.182	134	6.26	22.2	0.29	13
Control_25	2	38	1.62	0.166	0.09	0.097	0.048	0.472	3.88	414	318	63.3	51.9	48.6	354	216	352	147	120	278	407	66.7	111	215	346	233	80.5	102	306	5.38	11.8	8.6	0.401	0.746	37.2	33.3	101	2.38	0.127	1.41	5.35	1.93	1.56	0.186	67.5	6.47	16.2	0.417	11.7
Control_26	2	52.4	1.85	0.257	0.204	0.08	0.079	0.352	4.25	626	266	67.4	44.1	44.3	257	484	542	146	128	275	343	64	104	373	316	256	75.5	91.9	308	4.7	10.8	7.62	0.399	0.899	39.1	36.2	102	5.26	0.115	1.2	3.73	1.85	1.57	0.19	179	5.02	19.7	0.345	13.4
Control_27*	2	76.4	2.05	0.219	0.124	0.13	0.053	0.42	10.6	928	405	131	144	55	629	364	592	302	218	569	794	143	226	558	637	392	142	276	501	4.47	3.29	9.54	0.752	1.13	60.8	45.9	100	4.14	0.193	3.41	3.03	2.4	3.49	0.184	254	2.76	24	0.571	16.2
Control_28	2	40.9	3.25	0.131	0.069	0.117	0.038	0.152	3.99	542	301	62.7	44.4	37.3	269	271	345	160	114	254	375	51.1	113	273	358	233	76.8	100	289	6.3	0.808	12.7	0.335	0.666	30.8	21.3	64.9	1.47	0.133	1.64	2.41	1.82	2.44	0.192	71.5	5.6	20	0.413	13
Control_29	2	48.2	1.84	0.136	0.086	0.08	0.051	0.191	3.6	492	246	56.6	42.5	40.3	191	555	357	148	126	276	378	59.8	122	261	283	226	86.5	117	324	4.85	7.94	12	0.371	1.66	39	46.7	79.9	1.77	0.117	2.1	2.83	2.2	2.07	0.187	181	15.5	18.3	0.357	17
Control_30	2	41.3	3.94	0.091	0.062	0.113	0.039	0.326	5.68	774	386	130	123	39.5	345	431	565	275	157	513	705	123	202	399	567	271	107	186	329	3.33	0.508	9.9	0.423	0.684	18.2	23.6	66.6	1.7	0.134	1.33	2.07	1.6	3.42	0.193	77.5	2.44	22.6	0.378	9.87
Control_31	1	41.4	1.58	0.195	0.077	0.132	0.068	0.257	20	717	342	76.7	59.1	37.5	227	511	543	179	157	332	382	78.1	146	357	313	259	89.5	134	346	4.01	0.75	6.03	0.426	0.551	49.2	44.2	95.5	1.74	0.033	1.68	3.81	1.88	1.63	0.037	157	7.92	22.9	0.613	16.2
Control_32	2	45.8	2.62	0.092	0.073	0.121	0.06	0.273	8.14	615	386	99.1	81.5	40.4	468	295	514	225	144	439	640	114	170	387	479	261	64.9	168	291	3.34	0.553	5.7	0.434	0.373	51.9	26.4	59.5	2.9	0.134	1.42	3.26	1.09	2.27	0.188	105	3.94	20.2	0.397	12.6
Control_33*	2	36.2	2.15	0.116	0.092	0.126	0.057	0.17	3.36	419	211	46.1	38.3	46.8	307	265	348	169	92.5	215	246	39.8	98.2	234	255	153	67.7	84.1	229	3.98	0.841	8.23	0.444	0.552	48.4	30.4	64.4	1.21	0.133	1.3	1.92	1.77	1.92	0.187	101	0.533	18.1	0.327	15.9
Control_34*	2	112	2.55	0.389	0.286	0.161	0.094	0.569	6.43	2365	446	278	257	93.8	1037	982	1198	553	534	1378	1422	421	491	919	1117	522	264	638	1150	7.29	1.48	18.2	1.3	1.26	107	75.7	173	4.07	0.156	1.73	4.22	3.48	5.68	0.201	226	86.2	36.7	0.623	32.4
Control_35	2	40.1	2.07	0.205	0.079	0.104	0.065	0.347	5.98	727	322	73.5	56.2	41	305	298	387	157	101	290	445	76.3	138	360	367	225	82.3	156	277	3.42	3.01	7.61	0.368	0.512	50.5	26.8	62.2	1.68	0.135	1.04	2.08	2.23	2.71	0.184	99.9	2.85	20.1	0.229	11.9
Control_36	1	46.6	1.4	0.228	0.134	0.089	0.055	0.649	2.89	631	267	80.4	48.2	44.1	266	338	546	150	119	221	326	61.3	127	345	268	225	80.1	106	281	4.25	4.06	12.1	0.301	0.593	41.7	29.5	98.3	1.48	0.025	0.834	3.86	2.14	1.64	0.033	123	4.53	23	0.555	11.8
Control_37	1	36.3	1.56	0.169	0.155	0.11	0.062	0.408	4.7	775	331	83	65.1	44.7	459	253	600	175	175	358	451	96.6	177	381	401	237	104	161	372	3.71	3.37	15.7	0.557	0.554	60.8	28	79.5	2.1	0.044	1.28	3.56	1.48	2.51	0.034	109	25.9	24.4	0.479	13.6
Control_38	1	49.6	1.82	0.197	0.133	0.114	0.061	0.785	46.5	556	348	78.5	63.3	50.8	433	252	422	158	131	299	448	81.1	143	306	267	218	93.7	154	335	4.59	4.56	6.36	0.386	1.06	33.1	33.9	90.7	2.2	0.045	1.91	5.34	2.08	1.81	0.031	72.9	4.58	20	0.719	17.2
Control_39	1	63.2	2.21	0.229	0.127	0.12	0.075	0.558	6.18	699	415	105	101	48.5	328	402	493	199	151	377	484	92.2	172	403	362	253	86.2	162	313	5.48	1.14	7.36	0.474	0.631	59	50.1	98.2	2.27	0.041	1.6	2.9	2.1	3.05	0.037	122	8.52	25.4	0.57	18.7
Control_40*	1	43.2	1.48	0.359	0.189	0.105	0.083	0.411	10.4	803	394	97.2	85.9	35.9	405	384	510	213	210	445	503	118	222	469	381	263	115	190	441	7.92	27.9	9.57	0.582	1.49	47.5	66.2	149	2.49	0.039	2.86	2.71	2.64	2.83	0.032	202	2.47	25.1	0.595	28.9
Known_Ori_Str_1	1	39.1	9.88	0.378	0.133	0.183	0.055	1.35	11.1	537	92	40.9	18.4	63.9	491	210	263	92.2	105	160	142	28.9	56.3	261	117	101	58.7	39.1	216	7.25	1.16	12.9	0.401	0.752	52.5	32.5	124	1.34	0	1.15	6.03	2.29	2.39	0.035	48.4	4.1	17.3	1.15	13.6
Known_Ori_Str_2	1	67.1	9.15	1.03	0.291	0.171	0.086	0.162	11.8	461	195	56.4	18.6	39.7	568	271	215	133	125	197	230	23.2	89.4	221	129	170	70.3	75.4	304	4.99	6.34	10.9	0.507	0.928	24.3	34.6	71.3	0.92	0.012	1.72	2.72	2.34	8.73	0.038	115	0.82	17.8	0.519	13.2
Known_Ori_Str_3*	1	64.9	10.9	0.725	0.291	0.266	0.108	0.573	14	446	161	42.4	20.2	30.2	594	172	313	104	82	144	187	19.5	70.8	247	160	150	56.6	65.8	228	9.38	8.75	7.03	0.586	0.595	25.8	45	123	0.709	0.003	1.42	2.34	2.09	7.35	0.036	106	4.15	16	0.771	20.5
Known_Ori_Str_4	1	37.8	4.11	0.536	0.156	0.172	0.158	0.308	11.6	633	109	54.7	23.6	56.1	493	237	277	102	108	169	203	30.7	81.7	250	152	156	69.5	89	252	3.73	1.04	9.39	0.455	0.807	30.3	20.5	81.1	1.17	0.004	1.87	4.97	2.19	3.65	0.04	74.2	0.662	21.7	0.777	12
Known_Ori_Str_5	1	37.5	4.92	0.275	0.199	0.213	0.087	1.13	11	305	173	43.7	20.7	50.1	492	165	479	100	68.5	133	182	14.1	79.2	115	116	93.8	49.6	48.7	166	6.66	0.481	5.97	0.601	0.929	32.2	41.3	124	2.48	0.018	0.568	5.31	2.36	9.48	0.034	69.2	1.4	12.4	0.983	21.3
Known_Ori_Str_6	1	28.4	3.25	0.332	0.152	0.123	0.069	0.434	7.4	422	181	58.7	25.9	46.4	590	234	319	112	77.9	114	172	19.3	56.5	211	125	173	40.5	55.5	169	4.45	1.02	7.33	0.531	0.707	12.9	31.3	89.5	0.449	0.005	2.18	9.89	2.03	7.49	0.037	62.5	2.09	16.6	0.648	17.4
Known_Ori_Str_7	1	31.5	2.83	0.56	0.34	0.09	0.056	0.86	15.8	340	120	44	20.6	45.1	435	147	398	96.8	93.6	172	151	19.7	96.3	262	126	104	49.6	71.1	250	4.15	2.64	5.59	0.544	0.775	45	31.6	84.5	0.689	0.004	0.571	3.24	2.95	6.99	0.034	75.8	3.14	14	1.04	15.1
Known_Ori_Str_8	1	34.6	8.53	0.378	0.189	0.201	0.096	0.256	8.16	377	144	41.2	34.8	51	520	222	300	108	86.3	144	171	42.4	83.3	220	154	146	58.3	69.6	186	3.77	0.382	7.52	0.379	0.57	33.1	39.1	108	1.43	0.003	1.82	6.13	2.53	7.6	0.034	53	4.97	14.3	0.696	11.7
Known_Ori_Str_9	1	28	5.26	0.188	0.142	0.182	0.115	0.127	6.36	336	103	48.3	20.1	41.7	287	436	511	99.9	61.2	104	151	30	64	213	187	148	53	64.1	152	2.76	0.473	7.03	0.275	0.29	29.3	31.2	59.3	0.434	0.013	0.737	3.65	1.32	4.95	0.034	115	5.84	14.8	0.529	12.4
Known_Ori_Str_10	1	43.1	7.04	0.552	0.194	0.192	0.093	0.29	4.7	383	102	31.9	29.9	30.4	439	172	290	91.6	86.9	142	180	25.8	81.5	227	143	90.4	62.2	59.2	218	3.15	0.335	5.16	0.493	0.577	22	25.9	66.1	1.53	0.029	0.788	1.61	2.2	3.18	0.037	88.8	2.25	15.7	0.462	13.5
Known_Ori_Str_11	1	40.8	13.4	0.398	0.22	0.263	0.111	0.092	5.64	349	170	40.2	30.3	48.8	382	192	313	87.8	103	177	207	21.5	103	150	160	125	59	61.4	241	4.66	0.741	14.7	0.544	1.06	24.7	22	60.1	1.14	0.012	0.476	2.67	2.16	8.89	0.035	65.9	1.27	14.2	0.543	6.34
Known_Ori_Str_12	1	50.2	6.78	0.374	0.209	0.422	0.153	0.155	2.02	388	136	60.2	26.3	59.7	640	189	306	101	117	222	199	31.6	133	139	159	130	60.3	77	270	6.56	0.439	17.3	0.574	1.28	12.1	21	91.1	2.6	0.043	0.3	4.96	2.89	10.5	0.036	108	0.379	15.5	1.03	9.48
Known_Ori_Str_13	1	44.5	5.72	0.415	0.185	0.331	0.244	0.143	0.892	325	107	60.3	17.2	36.4	536	213	245	94.2	89.1	167	207	31.4	112	184	131	145	90.6	84.5	247	3.16	0.183	16.3	0.635	0.949	23.1	18.2	57.2	0.645	0	1.66	2.49	1.82	4.47	0.032	84.5	0.347	13.4	0.7	5.27
Known_Ori_Str_14	1	47.9	4.72	0.421	0.156	0.152	0.111	0.429	7.29	322	131	51.5	16.3	43.6	530	148	443	101	83.9	141	203	30.6	73.3	210	165	124	65.1	67.9	244	3.58	3.69	7.02	0.562	0.51	21.1	36.6	44.9	1.45	0.006	1.26	5.22	1.76	2.31	0.034	104	2.04	13.4	0.471	24.6
Known_Ori_Str_15	1	36.9	4.66	0.472	0.489	0.093	0.055	0.236	6.94	346	83.8	42.3	22.5	147	458	240	258	93.3	75.7	139	147	34.8	163	120	122	112	54.1	83.1	227	11.7	0.606	8.03	0.441	2.19	6.33	19	186	7.67	0.001	0.377	8.35	2.91	1.37	0.03	74.1	1.24	13.2	1.41	17.8
Known_Ori_Str_16	1	46.3	3.48	0.529	0.361	0.241	0.126	0.274	42.2	566	153	38.5	38.6	41.8	575	207	266	116	123	203	233	45.1	115	245	166	169	66.1	91.5	291	9.14	6.88	16.9	0.628	1.49	38.5	42.1	164	0.608	0.018	1.75	3.13	3.27	5.09	0.029	93.4	9.28	20.2	0.934	12.8
Known_Ori_Str_17	1	74.5	12.5	0.824	0.28	0.37	0.135	0.207	0.764	478	112	80.5	27.5	66.4	498	385	347	105	105	150	257	47.8	140	179	183	163	59.2	116	188	8.53	4.49	12.4	0.879	1.18	35	36.5	67.4	3.31	0.011	1.28	5.98	3.08	4.57	0.036	135	0.359	14.9	0.855	8.13
Known_Ori_Str_18	1	54.9	13.1	1.16	0.782	0.295	0.117	0.129	3.39	487	74.1	62.7	19.8	131	657	198	305	81.7	135	183	153	43.9	164	211	106	121	42	130	256	10.4	0.521	26.9	0.544	2.67	16.6	18.6	106	1.03	0.036	0.205	7.7	4.03	2.48	0.035	118	0.414	18.2	1.78	21
Known_Ori_Str_19	1	45.7	11.8	0.335	0.191	0.231	0.09	0.155	0.544	337	104	44.1	25.7	32.9	567	100	313	89	140	217	234	18.7	65.5	180	151	132	44.1	50.9	263	4.38	5.13	35.7	0.59	0.844	16.2	10.9	51.9	0.238	0.008	1.14	2.4	1.51	9.23	0.033	67.2	0.345	12.9	0.681	6.88
Known_Ori_Str_20	1	47.2	6.95	0.324	0.109	0.284	0.188	0.138	2.45	339	102	50.5	11.7	24.6	588	160	304	103	92.7	157	170	18.9	89.3	138	125	90.2	55.4	57.3	202	2.64	0.269	11.4	0.529	0.678	32.6	26.5	71	0.458	0.02	1.49	2.66	2.26	6.86	0.037	76.4	0.608	16	0.898	5.96
Known_Ori_Str_21	1	50.3	3.7	0.627	0.326	0.227	0.199	0.185	1.8	327	114	53.4	25.1	30.8	475	173	232	65.3	103	139	135	29	105	215	141	87.1	67.1	66.6	215	1.98	1.66	6.9	1.06	1.02	37.1	13.6	29.3	0.477	0.011	0.425	3.19	3.21	5.73	0.038	61.5	0.277	13.9	0.525	10.5
Known_Ori_Str_22	1	34.2	3.05	0.27	0.148	0.171	0.126	0.217	0.219	492	154	55.3	21	32.7	443	267	364	83.7	143	212	249	26.7	88.6	254	190	159	66.9	92.6	284	3.34	4.98	5.29	0.564	0.607	32.8	22.2	49.1	0.567	0.011	1.55	3.04	1.79	5.92	0.037	113	6.63	16.8	0.435	24.2
Known_Ori_Str_23*	1	34.8	3.84	0.713	0.178	0.322	0.187	0.148	2.52	379	95.7	60.4	17.9	34.4	630	143	276	88.3	100	130	168	30.2	72.5	363	176	215	60.3	82.8	217	3.07	3	6.8	1.16	0.653	26.7	18.3	24	0.536	0.004	1.14	2.59	2.42	7.85	0.032	81.6	1.11	15.8	0.401	27.4
Known_Ori_Str_24	1	36.8	3.78	0.509	0.149	0.138	0.095	0.341	7.42	448	120	46.1	15.3	49.4	546	175	375	92.2	83.4	136	174	30.6	69.3	204	114	143	70	64.8	236	4.6	1.08	6.57	0.419	1.21	17.1	45.3	79.4	1.37	0.001	1.03	4.49	2.07	1.46	0.038	87.8	0.431	16.6	0.692	24.5
Known_Ori_Str_25	2	37.1	4.21	0.213	0.139	0.225	0.158	0.15	5.02	281	150	50.5	17.3	39.5	386	378	291	90.3	65.8	124	167	17.7	62	159	191	146	68	74.3	172	3	1.93	6.45	0.462	0.516	27	27	43.5	0.989	0.147	0.897	2.57	1.75	5.14	0.193	113	2.1	11.9	0.189	20.5
Known_Ori_Str_26*	2	42.9	6.2	0.376	0.197	0.131	0.067	0.526	21.6	402	126	16.3	13.2	36.6	385	216	295	109	66.7	148	181	10.6	59.5	177	150	95	52	45.6	190	7.01	1.66	7.25	0.498	0.961	18.2	28.9	78.3	1.11	0.128	0.84	2.8	2.59	7.02	0.191	58.7	4.74	15	0.341	8.35
Known_Ori_Str_27	2	41.3	4.12	0.335	0.342	0.114	0.099	0.297	43.9	509	101	35.2	11.7	32.9	457	108	271	95.7	99.3	164	156	21	54.7	483	141	116	55.8	51.2	240	4.53	0.724	5.11	0.368	0.688	29	34.2	90.4	2.11	0.144	1.24	6.19	1.61	3.36	0.187	65.5	0.368	17.3	0.221	23.9
Known_Ori_Str_28	1	42.3	4.74	0.586	0.208	0.145	0.127	0.888	3.84	514	167	59.6	21.1	34.2	566	273	239	109	92.8	152	171	29	84.5	217	150	193	54.2	68.5	233	3.53	1.93	7.98	0.568	0.735	22.3	50.6	80.4	0.523	0.006	1.83	3.2	2.32	2.45	0.034	99.8	0.663	19.3	0.779	14.6
Known_Ori_Str_29	2	43	7.58	0.389	0.366	0.172	0.06	0.184	8.49	541	262	67	41.7	39.5	497	119	298	129	92.5	208	297	24.7	91.5	384	251	151	49.5	68.9	232	4.07	5.72	8.69	0.438	0.635	16.8	55.2	68.4	1.45	0.137	1.19	3.51	1.31	10.1	0.182	61.3	0.502	17.8	0.202	60.3
Known_Ori_Str_30	2	37.2	8.78	0.363	0.17	0.215	0.091	0.215	2.67	284	147	37.5	19.6	41.2	311	265	269	85.4	95	149	222	26.4	76.4	183	206	163	51.3	59.1	169	12	3.16	12.1	0.467	1.06	26.8	25.3	181	4.02	0.136	1.4	4.4	2.7	4.08	0.186	57.4	2.93	12.9	0.52	6.3
Known_Ori_Str_31	2	47	9.2	0.486	0.177	0.135	0.035	0.325	1.32	172	60.1	10.9	35.1	39.4	218	273	162	55.3	107	224	104	16	82.9	199	125	82.7	23.4	40	264	3.61	0.402	33.5	0.416	1.32	16.1	3.65	47	7.11	0.1	0.142	6.11	1.58	2.13	0.18	52.1	0.168	7.99	0.161	17.7
Known_Ori_Str_32	2	44.5	11	0.235	0.075	0.171	0.068	0.109	8.07	385	172	49.5	18.6	35.3	320	298	276	96.7	125	237	254	14	82.7	178	251	140	53.9	57.2	304	5.82	3.14	22	0.333	1.41	17.6	19.4	80.4	1.09	0.1	0.872	2.34	1.7	13.3	0.184	57.7	0.784	16.3	0.217	8.4
Known_Ori_Str_33	2	42.8	9.42	0.412	0.163	0.221	0.073	0.138	5.26	273	125	48.5	27.2	47.8	14.2	678	289	91.3	107	181	222	17.7	79	179	175	145	37	52.8	211	11.6	1.26	10.6	0.624	1.06	66.2	27.3	80.9	1.51	0.118	0.859	6.17	1.91	7.24	0.186	103	3.74	11.5	0.285	10.1
Known_Ori_Str_34	2	73	10.4	0.847	0.44	0.156	0.09	0.076	1.76	235	116	33.7	16.5	66.5	260	180	130	76.4	171	299	185	17.8	105	137	119	96	61.9	94.5	351	4.1	0.501	20.4	0.36	3.62	47.3	12.7	74.8	2.92	0.1	0.722	2.39	1.78	10.4	0.19	74.3	0.212	10.9	0.104	6.49
Known_Ori_Str_35	2	58	9.55	0.425	0.179	0.151	0.047	0.079	0.702	394	127	58.1	20.8	43.8	425	255	237	95.8	161	293	230	41	121	224	197	146	61.9	94.5	324	4.1	0.248	24.8	0.516	1.66	27.2	14.4	63.6	7.97	0.142	1	2.73	1.5	8.83	0.185	83.8	0.144	15.4	0.155	13
Known_Ori_Str_36	2	30	4.64	0.238	0.146	0.251	0.1	0.141	1.99	280	149	43.4	31.3	50.3	369	154	222	105	95.1	214	217	24.2	112	248	176	120	63	93	221	5.83	0.432	17	0.401	0.711	23	46.3	80.8	4.83	0.125	0.495	3.39	2	13.6	0.193	95	0.341	13.3	0.252	6.31
Known_Ori_Str_37	2	40.6	25.4	0.321	0.347	0.222	0.055	0.135	12	375	96.8	56.5	23.1	73.9	346	324	306	87.4	144	243	238	34.3	90.1	175	172	144	39.8	70.9	262	10.6	2.59	29.9	0.676	1.54	22.1	36	116	27.9	0.12	0.651	5.4	2.47	3.42	0.184	147	0.285	15.5	0.043	8.36
Known_Ori_Str_38	2	51.4	6.05	0.518	0.508	0.183	0.077	0.177	12.9	516	202	91.4	76.8	30.4	292	565	371	132	241	424	361	74.5	195	314	350	191	61.6	119	492	4.82	1.73	27.4	0.501	2.59	24.8	28	70.6	17.5	0.166	0.749	2.23	3.02	9.27	0.188	180	0.145	22.6	0.151	11.2
Known_Ori_Str_39	2	44.8	4.22	0.349	0.239	0.103	0.077	0.435	4.45	460	135	35.4	16.5	49.4	431	234	274	96.8	99.7	172	177	27.8	62.9	206	168	136	65.8	63.6	274	3.63	0.419	8.01	0.37	0.834	25.6	29.9	74	1.12	0.1	1.47	7.85	2.21	3.12	0.19	71.8	1.85	18.3	0.023	26.1
Crypto_Ori_Str_1	1	20.5	2.28	0.229	0.111	0.145	0.062	0.278	5.64	436	153	50.1	17	32.9	405	264	377	93.3	99.5	157	170	29	70.1	236	181	161	63	62	217	4.4	0.64	5.43	0.406	0.773	36	33.7	103	0.49	0.033	2.09	3.55	2.21	6.63	0.041	72.9	2.49	16.9	0.521	12.8
Crypto_Ori_Str_2*	1	66.8	9.68	0.4	0.229	0.261	0.113	0.161	9.28	411	153	44.9	21.8	30.5	400	202	299	91.4	70.2	136	165	16.2	67.1	242	171	167	66.1	81.9	201	4.67	1.51	6.49	0.487	0.466	32.2	30.6	73.7	0.497	0.022	2.25	2.74	2.09	8.3	0.036	109	1.23	15.8	0.719	18.5
Crypto_Ori_Str_3	1	47.4	3.6	0.401	0.183	0.172	0.126	0.263	1.96	470	123	39.8	16.5	32.1	539	202	231	115	79.6	152	119	25.8	80.9	276	120	128	66.9	66.7	175	4.47	0.669	4.01	0.353	0.312	37.9	36.2	80	0.905	0.029	1.94	3.33	1.98	4.33	0.035	104	0.27	17.5	0.673	17.4
Crypto_Ori_Str_4	1	50.4	4.35	0.457	0.229	0.195	0.078	0.29	7.74	446	149	43.1	16.8	47.2	384	160	276	87.6	79.5	147	178	19.9	66	171	109	125	59.5	75.7	242	4.49	0.398	5.98	0.609	0.688	35.2	30.4	55.9	1.01	0.031	1.67	3.97	2.09	6.21	0.034	89.7	3.09	16	0.489	15.6
Crypto_Ori_Str_5	1	34.8	8.97	0.362	0.226	0.15	0.093	0.224	3.82	218	93.1	30.8	16.2	36.5	551	134	550	65.2	52.7	103	105	14.5	68.8	161	161	79.4	24.5	61.8	139	3.55	4.78	7.33	0.623	0.346	20.2	24.1	77.7	0.178	0.034	0.445	2.99	2.81	5.9	0.036	57.2	0.356	9.98	0.693	11.3
Crypto_Ori_Str_6	1	48	9.07	0.408	0.207	0.155	0.106	0.367	6.07	247	133	37.5	20.3	28	561	139	493	92.2	72.7	122	133	20.4	72.5	181	179	123	26.4	57.6	189	5.6	0.604	6.71	0.62	0.436	37.2	35	59.6	0.234	0.039	0.898	1.93	2.72	6.92	0.034	68.7	3.01	11	0.756	15.3
Crypto_Ori_Str_7	1	43.3	8.02	0.497	0.288	0.215	0.124	0.305	24.8	425	98.4	47.4	17.6	39.2	527	130	308	88	87.5	150	159	17.8	64.2	254	135	103	45.8	41.7	227	8.08	3.5	9.11	0.511	0.421	15.7	37.7	101	1.86	0.017	0.666	4.91	2.37	6.38	0.034	78.9	5.18	16.7	0.919	27.8
Crypto_Ori_Str_8	1	44.6	4.77	0.458	0.152	0.194	0.1	0.149	3.78	597	156	55.8	15.9	32	788	107	357	127	82.9	150	164	19.7	78.2	215	155	148	67.1	71.9	247	3.81	0.257	9.03	0.483	0.474	24.2	36.6	75.5	0.653	0.021	1.22	2.99	2.04	8.69	0.035	94.3	0.371	19.3	0.543	19.7
Crypto_Ori_Str_9	1	34.8	2.66	0.416	0.128	0.157	0.106	0.17	2.7	503	134	54.8	16.3	40.7	506	213	335	112	86	140	176	21.6	58.7	195	135	150	59.3	57	199	4.22	7.02	7.08	0.445	0.406	31.7	29.5	81.9	0.776	0.019	1.55	4.15	1.79	5.79	0.033	78.6	0.827	18.6	0.733	13.9
Crypto_Ori_Str_10	1	25.4	2.79	0.282	0.216	0.167	0.113	0.798	5.41	554	158	65.6	26.6	37.3	419	325	409	117	110	177	186	22.1	71.3	188	151	140	64.2	74.9	256	5.7	0.575	4.95	0.452	0.79	51.9	46.7	92.5	0.737	0.025	1.45	2.48	2.43	11.4	0.041	155	6.92	19.7	0.561	34.2
Crypto_Ori_Str_11	1	38.1	3.52	0.371	0.141	0.13	0.094	0.098	3.94	528	124	46.3	20.6	28.9	560	209	301	105	101	171	154	26.4	89.1	232	129	173	63.9	116	273	3.62	0.325	4.07	0.472	0.755	24.4	22	76.6	0.5	0.035	1.8	2.43	2.12	7.48	0.036	93.8	0.347	18.6	0.442	15.4
Crypto_Ori_Str_12	1	50.6	5	1.11	0.557	0.116	0.058	0.215	7.27	439	114	56.6	20.2	30.6	729	164	391	106	83.9	158	158	25.5	62.4	241	126	125	54.3	52.9	193	5.23	1.91	8.64	0.57	0.535	23.2	33.3	95.4	0.749	0.012	0.783	5.34	3.53	5.43	0.035	90.5	0.725	15.9	0.784	33.3
Crypto_Ori_Str_13	1	29.6	4.48	0.305	0.072	0.212	0.121	0.188	2.76	462	159	54.1	15.1	42.7	633	118	348	121	93.1	148	182	24.4	74.9	229	147	157	59.7	77.3	221	2.54	0.247	8.47	0.493	0.368	27.6	25.6	68.7	0.576	0.031	1.9	3.63	1.52	10.3	0.031	105	0.681	18.4	0.661	11
Crypto_Ori_Str_14	1	43.2	7.17	0.413	0.164	0.225	0.1	0.239	3.05	542	164	36.8	21.2	47.5	622	148	215	115	90.8	133	174	21.9	72.2	190	131	113	90.4	83	240	4.21	0.283	4.94	0.623	0.545	19.9	30.3	67.7	0.938	0.025	1.41	3.94	2.57	9.3	0.044	64.9	1.04	18.4	0.584	12.1
Crypto_Ori_Str_15	1	32.6	4.83	0.194	0.16	0.223	0.081	0.215	2.57	354	93.8	52.6	14.5	35.2	621	161	352	101	75.3	122	151	27.3	64.9	414	140	157	57.6	47.4	164	3.37	0.212	4.79	0.315	0.242	24.9	19	71.8	0.572	0.019	1.27	6.49	1.4	4.17	0.036	76.2	0.62	14	0.499	12.5
Crypto_Ori_Str_16	1	42.7	4.84	0.56	0.163	0.159	0.105	0.328	37.9	461	126	39.4	18.2	34.6	518	176	201	84.2	87.6	140	128	24.6	76	301	113	107	66.4	77.6	232	5.43	3.35	8.28	0.329	0.52	39	36	81.6	1.22	0.024	1.74	4.88	3.24	1.57	0.031	129	1.6	17.1	0.441	10.8
Crypto_Ori_Str_17*	1	63.5	7.03	0.519	0.293	0.189	0.105	0.41	5.56	532	151	53.8	19.4	40	646	213	234	116	101	179	212	16.6	88.2	312	115	146	79.1	86.7	294	3.16	0.303	6.79	0.532	1.23	23.3	29.8	56.3	0.999	0.023	2.72	1.9	2.67	12.7	0.04	80.6	0.468	21.3	0.602	18.8
Crypto_Ori_Str_18	1	31.8	3.36	0.367	0.1	0.181	0.1	0.209	13.5	520	143	35.3	16.1	37.6	637	112	351	90.7	66.5	107	134	21.1	57.9	199	140	134	50.4	51.3	151	3.41	0.276	2.97	0.628	0.298	24	21.7	66.9	0.699	0.014	1.83	4.65	2.16	1.42	0.031	69.6	0.393	17.7	0.689	11.9
Crypto_Ori_Str_19	1	34.6	3.23	0.324	0.141	0.152	0.098	0.2	2.48	377	135	45.7	14.8	36.5	595	190	395	100	77	136	146	30.8	60.9	196	113	139	71.7	44.8	184	3.73	0.446	4.75	0.708	0.594	27.7	35.9	97.5	0.798	0.03	1.42	5.13	2.29	3.41	0.034	72.7	0.647	15.1	0.65	7.06
Crypto_Ori_Str_20*	1	49.8	5.25	0.571	0.323	0.199	0.12	0.287	8.53	412	148	31.9	17.9	41.5	361	333	251	112	107	173	173	20.1	81	306	118	112	79.2	95.7	257	6.66	7.35	4.94	0.421	0.598	40.1	43.9	102	1.16	0.03	2.39	7.14	2.1	3.87	0.033	82.8	1.6	16.8	0.411	15.2
Crypto_Ori_Str_21	1	32.1	3.91	0.484	0.187	0.203	0.113	0.191	8.2	346	146	36.9	16.1	35.4	567	183	233	111	86.8	148	131	25.4	74	179	103	124	67.4	80	211	3.24	0.406	6.41	0.359	0.577	42.3	33.2	90.7	0.546	0.021	1.3	3.57	2.69	3.71	0.035	70.2	0.309	14.9	0.673	13.7
Crypto_Ori_Str_22	1	38	4.07	0.505	0.147	0.162	0.121	0.473	5.04	460	112	33.7	14.7	39.8	589	180	332	91.9	78.5	123	115	24.2	60	229	89.3	90.8	63.4	51.4	199	4.3	0.614	4.58	0.42	0.293	32.1	25.7	82	0.787	0.019	1.16	6.05	1.89	1.47	0.033	68.1	0.275	16.2	0.437	14.3
Crypto_Ori_Str_23	1	49.3	7.52	0.667	0.252	0.139	0.071	0.196	3.02	292	167	47.4	45.5	34.6	273	238	227	115	228	377	221	26.7	158	146	144	122	73.1	75.8	485	5.14	0.409	23	0.283	3.68	36.9	16.2	75.8	0.288	0.06	0.617	2.13	1.57	14.1	0.032	69.4	0.236	12.6	0.534	4.82
Crypto_Ori_Str_24	2	54.8	4.05	0.545	0.3	0.305	0.156	0.223	15.1	453	165	66.7	26.2	37.5	457	240	355	111	117	225	291	43.3	92.9	212	223	182	69.1	75.1	267	4.45	0.881	6.02	0.569	1.03	23.3	31	79.5	1.63	0.177	2.8	7.89	1.85	5.93	0.192	107	5.04	15.7	0.54	12.2
Crypto_Ori_Str_25	2	79.3	5.56	0.551	0.319	0.166	0.102	0.283	5.52	383	106	52.1	19.8	42.8	546	298	513	115	102	185	223	20.5	66.9	233	151	193	59.4	65.9	247	3.39	0.646	7.34	0.42	0.765	33.7	31.6	73.8	2.32	0.183	1.05	4.95	1.88	9.17	0.195	150	5.34	14.3	0.531	16.7
Crypto_Ori_Str_26	2	33.3	3.85	0.234	0.071	0.164	0.108	0.117	2.66	438	182	50.4	25.2	33.7	527	302	349	122	102	192	227	25.7	99	214	186	143	65.9	67	252	4.44	3.18	6.05	0.401	0.959	23.3	30.6	101	1.17	0.17	2.27	3.24	1.84	13.5	0.19	87.9	0.866	17	0.552	8.36
Crypto_Ori_Str_27	2	61.4	8.52	0.442	0.251	0.228	0.069	0.209	4.11	504	172	55.2	23.6	58.5	546	335	249	142	115	215	265	35.1	105	293	228	174	91	102	296	6.74	1.09	10.1	0.548	1.67	31.6	32.7	118	2.32	0.154	3.18	5.73	2.67	6.93	0.185	73.5	1.7	18.9	0.74	13.9
Crypto_Ori_Str_28	2	23.9	8.71	0.203	0.127	0.266	0.124	0.072	2.25	297	86.1	54.3	20.5	28.4	403	222	227	110	179	331	208	26.4	92.8	184	179	154	50.9	69.1	363	3.25	0.335	35.1	0.476	1.53	27.7	27.6	77.3	1.15	0.16	2.05	3.81	1.25	7.64	0.194	129	0.245	12.9	0.493	5.66
Crypto_Ori_Str_29*	2	53.3	3.3	0.444	0.284	0.136	0.081	0.105	2.1	504	227	65.2	21.9	46.1	634	202	330	137	135	258	272	41	107	289	221	204	79.2	104	314	5.7	2.15	7.61	0.423	1.03	16.3	32.8	96.6	2.01	0.151	3.37	5.74	1.75	7.95	0.187	113	1.9	16.2	0.538	11.6
Crypto_Ori_Str_30	2	44	2.67	0.285	0.136	0.173	0.051	0.165	1.39	441	190	80.2	67.4	26.4	468	276	419	128	112	228	318	22.7	131	259	260	221	63.9	81.9	256	3.14	0.545	11.5	0.579	1.01	15	25.2	50.7	1.63	0.155	2.04	2.35	1.93	16	0.194	149	2.17	16.8	0.506	23.1
Crypto_Ori_Str_31	1	34.2	5.58	0.43	0.246	0.199	0.097	0.445	8.66	501	135	45.2	17.8	50.7	445	185	250	112	92.2	163	165	31.8	81.7	250	149	149	69.9	76.2	225	4.05	0.294	4.81	0.617	0.539	38	42.4	75.1	1.48	0.028	1.72	5.97	2.44	3.77	0.039	67.9	0.959	19	0.802	15.5
Crypto_Ori_Str_32*	2	56.6	12.1	0.385	0.265	0.169	0.114	0.24	8.05	373	102	51.1	17.7	56.8	602	245	327	115	78.2	148	232	30.6	74.6	211	158	167	56.6	77.4	270	6.32	3.37	10.2	0.466	1.14	41.9	37.5	110	4.63	0.181	2.16	3.34	2.16	2.31	0.185	79.1	16.2	15.8	0.678	8.58
Crypto_Ori_Str_33	2	57.2	2.77	0.386	0.416	0.276	0.119	0.092	5.87	705	314	125	164	36.3	364	577	555	172	185	402	480	70.5	224	385	471	258	71.4	123	366	5.11	0.436	8.19	0.696	1.13	12.5	35.3	79.7	0.835	0.142	2.02	4.56	2.23	13.4	0.191	126	0.499	21.6	0.791	15
Crypto_Ori_Str_34	2	59.1	3.16	0.476	0.49	0.456	0.208	0.103	6.04	526	210	83.8	36.8	38.5	505	249	395	137	162	289	385	43.8	122	321	258	185	60.4	89	287	4.83	0.408	8.01	0.525	1.16	12.6	32.1	76.7	1.93	0.159	1.73	5.83	2.09	9.92	0.189	122	0.519	18.6	0.768	13.1
Crypto_Ori_Str_35	1	49.4	5.21	0.568	0.493	0.179	0.084	0.462	10.3	464	104	48.5	17.6	38.3	443	250	349	102	75.3	137	160	21.7	68.1	237	109	115	51.7	54.9	195	6.24	0.676	3.48	0.613	0.419	23.9	32.9	90	0.498	0.008	0.705	3.91	2.11	10.3	0.034	86.6	0.608	17.6	0.782	23.8
Crypto_Ori_Str_36	2	45	10.1	0.241	0.085	0.216	0.076	0.101	1.66	264	105	42.2	10.7	42	485	212	260	106	79.5	134	173	16.2	56.5	170	175	156	63.5	46.7	164	4.07	0.512	10.4	0.337	0.73	21.2	29.9	55.5	0.634	0.135	1.55	2.29	1.19	8.22	0.184	83.7	0.931	11.5	0.492	8.74
Crypto_Ori_Str_37	2	39	11	0.311	0.164	0.132	0.048	0.11	2.78	144	80.5	22.1	20.9	36.3	76.6	456	144	53.4	72.7	150	85.5	7.13	94.6	76.1	115	71.5	18.5	27.8	157	6.81	2.46	5.21	0.356	1.52	15.1	14	103	0.817	0.137	0.194	1.74	4.71	4.75	0.189	47.7	9.12	6.43	0.86	5.2
Crypto_Ori_Str_38	2	48.9	4.36	0.433	0.278	0.215	0.196	0.349	4.32	370	105	44.6	18.9	39	290	322	277	111	110	207	223	22.2	75.8	211	183	126	67	65.3	274	4.31	1.73	7.58	0.373	1.28	22.3	33.5	81.2	1.59	0.132	1.88	4.92	1.78	4.34	0.189	110	4.26	13.7	0.384	13.3
Crypto_Ori_Str_39	1	40.1	7.92	0.456	0.121	0.182	0.123	0.2	4.1	419	122	49.2	16.9	48.4	616	153	513	89.3	72.2	127	167	25.9	56.8	214	160	146	66.6	67.8	217	3.81	1.57	7.27	0.493	0.614	27.5	28.5	62.3	1.36	0.016	0.733	5.66	2.04	2.29	0.035	106	2.48	16.2	0.683	12.3
Crypto_Ori_Str_40	2	42.2	9.04	0.719	0.584	0.157	0.044	0.183	3.9	322	84.3	54.7	21.8	27	328	283	292	102	151	259	220	33.5	136	162	223	144	55.5	71.3	339	13.1	7.59	16.8	0.625	2.83	22.8	31.7	107	5.25	0.18	0.714	1.75	2.92	8.77	0.185	124	0.148	14.2	0.599	8.44
Pool	1	47.4	5.07	0.453	0.214	0.17	0.102	0.367	9.39	536	186	57.5	36.3	40.6	523	292	419	130	119	235	264	42.3	103	271	251	184	75.5	104	267	5.15	2.27	9.29	0.705	0.892	37.1	39.1	99.4	1.21	0.009	1.77	4.14	2.45	5.02	0.037	113	3.85	20.6	0.78	17.6
Pool	1	45.4	4.67	0.383	0.216	0.171	0.114	0.354	8.67	524	180	68.4	36.6	42.5	472	247	364	115	118	211	238	44.8	90.7	254	234	167	76.1	97	274	5.03	2.39	8.44	0.499	0.858	35.6	33.8	91.1	1.81	0.004	1.68	3.81	2.41	4.81	0.03	103	3.33	18.5	0.714	15.8
Pool	1	45.8	4.37	0.378	0.205	0.174	0.09	0.315	8.13	508	195	55.7	36.9	46.9	422	233	390	139	106	232	261	43.1	103	275	238	176	71.9	89.8	268	4.76	1.99	8.17	0.425	0.778	33.2	32.8	85.8	1.53	0.008	1.36	3.73	2.3	4.84	0.036	105	3.29	17.8	0.698	15.8
Pool	2	49.4	5.26	0.409	0.2	0.156	0.08	0.387	8.45	518	244	51	33.3	37.8	420	268	357	141	117	223	269	36.9	116	289	201	181	69.3	83.4	272	4.82	2.62	9.83	0.449	0.863	34.7	34.9	92.7	2.59	0.136	1.79	3.68	2.06	4.87	0.19	115	3.27	18.2	0.077	15.9
Pool	2	48.1	4.46	0.326	0.187	0.135	0.069	0.344	7.83	464	225	52.9	28.5	33.8	380	247	364	135	107	201	251	32.7	117	272	198	174	62.7	82.2	246	4.48	2.41	9.23	0.443	0.75	33.6	32.6	83.4	2.2	0.1	1.72	3.39	1.91	5.05	0.182	98.3	3.13	16.4	0.023	14.5
Pool	2	46.7	5.01	0.334	0.193	0.171	0.078	0.314	8.62	484	205	53.3	31.9	37.6	450	268	384	118	113	203	222	39.6	103	254	181	169	70.4	91.1	277	5	2.64	8.77	0.453	0.815	35.7	36.4	87.9	2.44	0.102	1.72	3.45	2.16	5.38	0.184	111	3.28	17.6	0.123	15
Legend:
* Outlier in the multivariate unsupervised analysis
Known_Ori_Str:	Stroke of known origin
Crypto_Ori_Str:	Stroke of cryptogenic origin
[truncated: 408 more columns]
