# Supplementary material for: A Metabolomic Signature of Ischemic Stroke Showing Acute Oxidative and Energetic Stress
Source: Antioxidants (Basel). 2023 Dec 29;13(1):60. doi: 10.3390/antiox13010060 (PMC10812657; doi:10.3390/antiox13010060)
Supplement: Supplementary file 1 [file antioxidants-13-00060-s001.zip › Supplementary Table S2.xlsx]

## Sheet: Supplementary Table 2
Supplementary Table S2: P-values, loadings and fold changes of the 456 metabolites accurately measured. The 234 metabolites with significant variation of their mean concentrations in stroke vs controls samples after Benjamini-Hochberg correction are yellow highlighted.
Metabolite	Loadings	P-values	Fold changes of the means (Stroke/Control)
C0	-0.13244	0.113104	0.894148
C2	0.500935	1.24676e-12	2.77351
C3	0.501142	4.11831e-13	1.94987
C4	0.425303	1.66365e-08	1.90929
C18:1	0.50019	1.62078e-10	1.58941
C18:2	0.333289	7.53136e-07	1.45947
Trigonelline	-0.296276	0.012161	0.703686
TMAO	-0.108086	0.639275	0.940055
Ala	-0.566851	1.26276e-05	0.638734
Arg	-0.57492	1.01296e-05	0.486637
Asn	-0.384767	0.0123873	0.691292
Asp	-0.488706	0.000227725	0.420903
Cys	-0.119682	0.954698	1.00415
Gln	0.342691	6.8974e-06	1.48022
Glu	-0.442442	0.00029937	0.62992
Gly	-0.552937	5.05348e-06	0.659484
His	-0.620811	2.06743e-06	0.608467
Ile	-0.284238	0.0142019	0.769644
Leu	-0.488083	0.000234536	0.602729
Lys	-0.5873	4.03406e-05	0.517975
Met	-0.699077	9.14891e-07	0.361688
Phe	-0.449003	0.000415743	0.634028
Pro	-0.521105	0.00040821	0.688404
Ser	-0.683968	6.85288e-08	0.511312
Thr	-0.652735	1.61034e-07	0.606554
Trp	-0.530964	7.31872e-05	0.680101
Tyr	-0.612379	4.37966e-06	0.541228
Val	-0.336891	0.00326897	0.778141
1-Met-His	0.15256	0.0204089	1.19282
3-Met-His	-0.0980643	0.353728	0.728801
AABA	0.187928	0.0135569	1.33762
ADMA	0.0736864	0.150955	1.10235
alpha-AAA	0.328077	7.72212e-05	1.54124
Betaine	-0.560116	1.30509e-05	0.622578
Cit	-0.302368	0.00512473	0.779625
Creatinine	-0.162138	0.30715	0.923689
Cystine	-0.0184036	0.502513	1.16608
DOPA	-0.0804347	0.119967	0.965589
HArg	-0.233707	0.040061	0.804995
HCys	0.0647321	0.0040006	1.2101
Kynurenine	0.111429	0.128479	1.08352
Met-SO	0.722926	4.54211e-14	2.68529
Nitro-Tyr	-0.00162528	0.865789	1.04978
Orn	-0.401412	0.00125641	0.65987
ProBetaine	-0.505505	0.000328525	0.324398
Sarcosine	-0.51874	5.1785e-06	0.761998
SDMA	0.0816018	0.128915	1.10437
t4-OH-Pro	-0.053746	0.964874	0.995167
Taurine	0.194755	0.0710433	1.15464
TrpBetaine	-0.433747	0.000675392	0.447044
CA	-0.314433	0.10491	0.578561
DCA	0.0273906	0.483416	1.65233
GCA	0.0579682	0.265255	1.57509
GCDCA	0.0690492	0.430805	1.37801
GDCA	-0.0130478	0.448705	0.915386
GLCA	-0.291332	0.0187556	0.592108
GLCAS	0.219698	0.0331217	1.48133
GUDCA	0.13724	0.172279	1.64164
TCA	0.112746	0.0292819	2.55252
TCDCA	0.113757	0.0686047	1.94582
TDCA	0.12419	0.134297	1.62662
TMCA	0.101872	0.0450775	1.57765
beta-Ala	-0.491163	1.24228e-05	0.794846
Dopamine	0.465381	3.51425e-06	1.10461
GABA	0.176862	0.0257284	3.77942
Histamine	-0.0710203	0.91655	0.989468
Putrescine	0.374254	1.18195e-07	3.66822
Serotonin	0.260264	2.61191e-05	2.79957
Spermidine	0.157141	0.0090591	1.26263
Spermine	0.196326	0.0156679	1.12331
AconAcid	0.043725	0.25703	1.18324
HipAcid	-0.427741	0.00678984	0.602461
Lac	0.158281	0.0782913	1.13101
Suc	0.243002	0.0826645	1.13632
Cer(d16:1/18:0)	-0.0723957	0.170309	0.868293
Cer(d16:1/20:0)	0.122681	0.578013	1.04507
Cer(d16:1/22:0)	-0.224208	0.0533658	0.749614
Cer(d16:1/23:0)	-0.154083	0.272374	0.841181
Cer(d16:1/24:0)	-0.183301	0.0458281	0.75382
Cer(d18:1/14:0)	-0.196814	0.110412	0.817786
Cer(d18:1/16:0)	-0.212351	0.0258672	0.783885
Cer(d18:1/18:0)	0.154229	0.612833	1.02586
Cer(d18:1/20:0(OH))	-0.188345	0.124441	0.80569
Cer(d18:1/20:0)	0.189357	0.447435	1.02087
Cer(d18:1/22:0)	-0.276682	0.00394441	0.742691
Cer(d18:1/23:0)	-0.159264	0.0385821	0.807006
Cer(d18:1/24:0)	-0.315011	0.000885579	0.680971
Cer(d18:1/24:1)	0.0294899	0.975035	0.955676
Cer(d18:1/25:0)	-0.152517	0.0974476	0.840363
Cer(d18:1/26:0)	-0.186102	0.0189952	0.793419
Cer(d18:1/26:1)	0.0479269	0.919321	0.958012
Cer(d18:2/16:0)	-0.2025	0.0277949	0.802961
Cer(d18:2/18:0)	-0.0120962	0.82911	0.964281
Cer(d18:2/20:0)	-0.00845357	0.519829	0.927118
Cer(d18:2/22:0)	-0.303539	0.00169896	0.705636
Cer(d18:2/23:0)	-0.237339	0.0223927	0.750383
Cer(d18:2/24:0)	-0.341468	0.0008443	0.633535
Cer(d18:2/24:1)	-0.148982	0.184546	0.856031
CE(14:0)	0.00168413	0.338432	0.832946
CE(16:0)	-0.273886	0.000274571	0.686765
CE(16:1)	0.195351	0.51846	1.07801
CE(18:0)	-0.10436	0.0488202	0.811181
CE(18:1)	-0.0436431	0.307778	0.891801
CE(18:2)	-0.520544	1.4907e-06	0.531673
CE(18:3)	-0.180394	0.0214426	0.765723
CE(20:0)	0.569564	2.29051e-06	1.76613
CE(20:1)	0.568653	7.44709e-06	1.73876
CE(20:3)	-0.317245	0.00117571	0.638491
CE(20:4)	-0.602004	1.26382e-07	0.488582
CE(20:5)	-0.360697	0.000123218	0.571193
CE(22:0)	0.556419	3.52624e-06	2.51777
CE(22:1)	0.481511	0.000197367	1.76591
CE(22:2)	0.566289	1.91348e-07	1.80128
CE(22:6)	-0.544996	8.10382e-08	0.529076
p-Cresol-SO4	0.0444508	0.357043	1.19205
DG(14:1_18:1)	0.200595	0.267022	1.29018
DG(16:0_18:1)	-0.163584	0.000572917	0.730476
DG(16:0_18:2)	-0.178031	0.00215235	0.707484
DG(16:1_18:2)	0.378329	0.00158815	1.61733
DG(18:1_18:1)	0.0781252	0.835293	1.08947
DG(18:1_18:2)	-0.353523	0.00116545	0.743162
Cer(d18:0/22:0)	-0.186664	0.0310444	0.818461
Cer(d18:0/24:0)	-0.302427	0.000572962	0.62032
Cer(d18:0/24:1)	0.0960545	0.853664	0.934079
AA	-0.837827	8.36429e-18	0.360467
DHA	-0.662638	1.21852e-11	0.334594
EPA	0.369502	0.031327	1.45875
FA(12:0)	-0.0472856	0.524413	0.894833
FA(14:0)	-0.194524	0.02686	0.539604
lysoPC a C14:0	0.0501021	0.655246	1.03262
lysoPC a C16:0	-0.475066	5.72174e-08	0.69409
lysoPC a C16:1	0.101473	0.374629	1.0598
lysoPC a C17:0	-0.341501	3.51635e-05	0.688717
lysoPC a C18:0	-0.567982	6.17251e-10	0.559241
lysoPC a C18:1	-0.549331	1.07854e-06	0.631328
lysoPC a C18:2	-0.595016	9.06414e-05	0.662758
lysoPC a C20:3	-0.541544	2.57876e-07	0.527213
lysoPC a C20:4	-0.604849	3.21266e-06	0.622295
lysoPC a C28:1	0.436185	0.0001298	1.75474
PC aa C28:1	-0.207227	0.0175385	0.815979
PC aa C30:0	-0.107892	0.0552414	0.827168
PC aa C32:0	0.178872	0.554166	1.0427
PC aa C32:1	0.527792	6.06258e-09	2.21711
PC aa C32:2	-0.0156439	0.899503	0.975395
PC aa C32:3	-0.115819	0.0298951	0.878226
PC aa C34:1	0.423973	0.00243541	1.24687
PC aa C34:2	-0.280097	0.0142055	0.884333
PC aa C34:3	0.211281	0.026173	1.17902
PC aa C34:4	-0.244296	0.0158118	0.796144
PC aa C36:0	0.174291	0.509363	1.1334
PC aa C36:1	0.0968089	0.886905	0.979536
PC aa C36:2	-0.445833	2.67846e-05	0.766043
PC aa C36:3	-0.246837	0.010714	0.828946
PC aa C36:4	-0.297828	0.0153688	0.852367
PC aa C36:5	0.0056139	0.756073	0.96277
PC aa C36:6	-0.0126553	0.489412	0.911842
PC aa C38:0	-0.208776	0.0156387	0.824746
PC aa C38:1	0.427944	0.00194123	2.06553
PC aa C38:3	-0.0665386	0.137566	0.872174
PC aa C38:4	-0.354848	0.00286948	0.803176
PC aa C38:5	-0.23866	0.00877022	0.83009
PC aa C38:6	-0.22254	0.0128553	0.830586
PC aa C40:1	0.555125	1.89387e-07	1.47956
PC aa C40:2	0.625682	2.68203e-12	2.10272
PC aa C40:3	0.592106	2.92702e-08	1.77494
PC aa C40:4	0.404264	0.00216044	1.26946
PC aa C40:5	-0.0535505	0.156923	0.884457
PC aa C40:6	-0.104364	0.0914019	0.868845
PC aa C42:1	0.171018	0.724579	1.04054
PC aa C42:2	0.325749	0.0475153	1.1982
PC aa C42:4	0.6033	2.41941e-08	1.80838
PC aa C42:5	0.43111	0.00315334	1.34259
PC aa C42:6	0.00315002	0.25615	0.88657
PC ae C30:1	0.199602	0.259532	1.48103
PC ae C30:2	0.495172	0.000130939	1.5574
PC ae C32:1	-0.280048	0.00179776	0.794327
PC ae C32:2	-0.0345563	0.148025	0.930317
PC ae C34:0	0.146069	0.526202	1.13229
PC ae C34:1	0.0804582	0.977081	1.00327
PC ae C34:2	-0.601646	7.14247e-08	0.65483
PC ae C34:3	-0.708802	6.07007e-10	0.473808
PC ae C36:1	0.596457	2.7714e-08	1.6439
PC ae C36:2	0.0790253	0.837606	1.03575
PC ae C36:3	-0.610367	1.35228e-07	0.627206
PC ae C36:4	-0.629806	2.12029e-07	0.63646
PC ae C36:5	-0.672309	2.34823e-08	0.567872
PC ae C38:0	-0.0878809	0.0888646	0.798641
PC ae C38:1	0.498949	2.73206e-07	1.86747
PC ae C38:2	0.630926	2.93641e-09	1.67722
PC ae C38:3	0.514277	9.17186e-06	1.42414
PC ae C38:4	-0.0870805	0.182554	0.921294
PC ae C38:5	-0.655332	2.69169e-07	0.649308
PC ae C38:6	-0.613138	4.2556e-08	0.595072
PC ae C40:1	0.018267	0.559449	0.991972
PC ae C40:2	0.537995	8.98829e-06	1.41337
PC ae C40:3	0.451295	3.34794e-05	1.39377
PC ae C40:4	0.368364	0.00805115	1.24039
PC ae C40:5	0.280633	0.136487	1.14646
PC ae C40:6	-0.0973363	0.0956599	0.89705
PC ae C42:0	0.207816	0.0293122	1.15755
PC ae C42:1	0.33083	0.00605631	1.30928
PC ae C42:2	0.327824	0.0188255	1.22363
PC ae C42:3	0.211069	0.481301	1.07729
PC ae C42:4	0.272154	0.129768	1.14406
PC ae C42:5	0.226017	0.354075	1.08717
PC ae C44:3	0.446439	0.00160631	1.3221
PC ae C44:4	0.270205	0.123256	1.09748
PC ae C44:5	-0.283105	0.00586299	0.82412
PC ae C44:6	-0.421174	3.97711e-05	0.747276
Hex2Cer(d18:1/14:0)	-0.27319	0.00991385	0.697545
Hex2Cer(d18:1/16:0)	-0.384283	0.000537248	0.73841
Hex2Cer(d18:1/18:0)	-0.364314	0.00164839	0.756039
Hex2Cer(d18:1/20:0)	-0.258519	0.0486212	0.810322
Hex2Cer(d18:1/22:0)	-0.427725	0.000607518	0.676697
Hex2Cer(d18:1/24:0)	-0.394556	0.00187564	0.665466
Hex2Cer(d18:1/24:1)	-0.361328	0.00263519	0.693263
Hex3Cer(d18:1/16:0)	-0.303072	0.00776313	0.779202
Hex3Cer(d18:1/24:1)	-0.137868	0.170445	0.850391
HexCer(d18:1/16:0)	-0.233036	0.0135281	0.815031
HexCer(d18:1/18:0)	-0.331192	0.00494572	0.806573
HexCer(d18:1/18:1)	-0.00688229	0.544443	0.937689
HexCer(d18:1/20:0)	-0.220908	0.0211976	0.806924
HexCer(d18:1/22:0)	-0.48783	4.90189e-05	0.593125
HexCer(d18:1/23:0)	-0.35962	0.00177671	0.735057
HexCer(d18:1/24:0)	-0.467359	0.000181646	0.625209
HexCer(d18:1/24:1)	-0.249415	0.021456	0.796165
HexCer(d18:2/22:0)	-0.518999	2.89312e-05	0.610032
HexCer(d18:2/23:0)	-0.410589	5.22035e-05	0.645979
HexCer(d18:2/24:0)	-0.45489	0.000149395	0.643867
Cortisol	0.13499	0.166299	1.11357
Cortisone	-0.138694	0.273313	0.942929
DHEAS	-0.239081	0.00842306	0.682023
3-IAA	0.0937421	0.0565629	1.31288
3-IPA	-0.378038	0.00264999	0.526851
Ind-SO4	0.0159018	0.505899	1.1002
Hypoxanthine	-0.0260543	0.887613	1.00573
Xanthine	-0.301791	0.000561787	0.623484
SM (OH) C14:1	-0.257509	0.0131211	0.779542
SM (OH) C16:1	-0.0864204	0.151909	0.868131
SM (OH) C22:1	-0.371062	0.000125192	0.679377
SM (OH) C22:2	-0.311171	0.00304493	0.765438
SM (OH) C24:1	-0.386672	0.000260569	0.679895
SM C16:0	-0.379561	0.000409888	0.782479
SM C16:1	-0.407593	6.84961e-05	0.746126
SM C18:0	0.14772	0.514395	1.05832
SM C18:1	0.0390078	0.65598	0.988417
SM C20:2	-0.24731	0.0100195	0.805821
SM C22:3	-0.127539	0.238627	0.652177
SM C24:0	-0.404905	0.000307178	0.66473
SM C24:1	-0.279863	0.00449907	0.801057
SM C26:0	-0.405423	0.000500648	0.511498
SM C26:1	-0.170298	0.104074	0.78656
H1	-0.184798	0.258657	0.930774
TG(14:0_32:2)	0.184622	0.230389	1.24712
TG(14:0_34:0)	0.277312	0.299248	1.26058
TG(14:0_34:1)	0.321329	0.16567	1.28273
TG(14:0_34:2)	0.32187	0.121939	1.27198
TG(14:0_34:3)	0.268	0.211109	1.27438
TG(14:0_36:1)	0.36383	0.116712	1.28144
TG(14:0_36:2)	0.370852	0.0695573	1.28284
TG(14:0_36:3)	0.0363168	0.537768	0.954922
TG(14:0_36:4)	-0.281543	0.00541077	0.768521
TG(16:0_28:1)	0.424688	0.00383464	1.6255
TG(16:0_28:2)	0.569962	1.38266e-06	2.6263
TG(16:0_30:2)	0.434981	0.0146143	1.4812
TG(16:0_32:0)	0.237197	0.474002	1.25483
TG(16:0_32:1)	0.360093	0.0645189	1.45471
TG(16:0_32:2)	0.33792	0.0753979	1.33996
TG(16:0_32:3)	0.287317	0.0641861	1.39126
TG(16:0_33:1)	0.449106	0.0138649	1.47712
TG(16:0_33:2)	0.475082	0.00602179	1.50058
TG(16:0_34:0)	0.298624	0.295218	1.30938
TG(16:0_34:1)	0.374049	0.0805813	1.41543
TG(16:0_34:2)	0.532478	0.00114776	1.5982
TG(16:0_34:3)	0.508655	0.00150681	1.49187
TG(16:0_34:4)	0.249148	0.217097	1.21697
TG(16:0_35:1)	0.458224	0.00940545	1.51527
TG(16:0_35:2)	0.575229	0.000133047	1.59816
TG(16:0_35:3)	0.527749	0.000570976	1.50881
TG(16:0_36:2)	0.479459	0.00438902	1.45707
TG(16:0_36:3)	0.337025	0.0841446	1.22408
TG(16:0_36:4)	-0.0214425	0.310212	0.973226
TG(16:0_36:5)	-0.163015	0.0459787	0.853635
TG(16:0_37:3)	0.724061	1.03783e-11	2.48726
TG(16:0_38:1)	0.568386	0.000579193	1.61397
TG(16:0_38:2)	0.677833	1.4542e-08	2.12872
TG(16:0_38:3)	0.515817	0.000271267	1.51487
TG(16:0_38:4)	0.164521	0.680977	1.03318
TG(16:0_38:5)	0.0460786	0.662753	0.93217
TG(16:0_38:6)	-0.0568605	0.16227	0.873889
TG(16:0_38:7)	0.0715547	0.236325	1.19379
TG(16:0_40:6)	0.112269	0.828969	1.00762
TG(16:0_40:7)	0.021623	0.57989	0.946369
TG(16:0_40:8)	-0.118182	0.164967	0.856042
TG(16:1_30:1)	0.328732	0.00767733	2.06053
TG(16:1_32:0)	0.38779	0.0255756	1.65732
TG(16:1_32:1)	0.385384	0.00122121	2.09926
TG(16:1_32:2)	0.354816	0.00603702	1.63456
TG(16:1_33:1)	0.442721	0.000458801	2.19674
TG(16:1_34:0)	0.489787	0.00121897	1.74951
TG(16:1_34:1)	0.536471	5.59122e-05	1.89348
TG(16:1_34:2)	0.538075	6.32712e-05	1.66954
TG(16:1_34:3)	0.418528	0.00138507	1.53903
TG(16:1_36:1)	0.608672	2.30605e-05	1.71724
TG(16:1_36:2)	0.536378	6.59875e-05	1.65081
TG(16:1_36:3)	0.150656	0.459007	1.13015
TG(16:1_36:4)	-0.258273	0.0246696	0.81348
TG(16:1_36:5)	-0.208311	0.0397857	0.738533
TG(16:1_38:3)	0.393477	0.000707156	1.54265
TG(16:1_38:4)	0.0879014	0.860082	1.07191
TG(16:1_38:5)	-0.16854	0.0973594	0.776632
TG(17:0_32:1)	0.335234	0.0680951	1.31151
TG(17:0_34:1)	0.48536	0.00332357	1.50945
TG(17:0_34:2)	0.411316	0.0238557	1.25005
TG(17:0_34:3)	0.327353	0.0322268	1.41335
TG(17:0_36:3)	0.151443	0.430935	1.09192
TG(17:0_36:4)	-0.139658	0.10972	0.857336
TG(17:1_32:1)	0.431782	0.00142632	1.90156
TG(17:1_34:1)	0.545973	0.000479181	1.61945
TG(17:1_34:2)	0.443725	0.00746779	1.31772
TG(17:1_34:3)	0.34248	0.00323538	1.58831
TG(17:1_36:3)	0.0616544	0.85613	1.03703
TG(17:2_34:2)	0.161664	0.546141	1.14007
TG(17:2_34:3)	0.505567	5.08743e-05	1.75355
TG(17:2_36:4)	0.478786	0.000385106	1.53665
TG(18:0_30:1)	0.199903	0.894867	1.06463
TG(18:0_32:0)	0.117918	0.917917	0.923316
TG(18:0_32:1)	0.297293	0.217595	1.28855
TG(18:0_32:2)	0.292249	0.131952	1.26557
TG(18:0_34:2)	0.321333	0.164698	1.28398
TG(18:0_34:3)	0.344903	0.044846	1.29724
TG(18:0_36:1)	0.271539	0.317663	1.20623
TG(18:0_36:2)	0.265253	0.253197	1.19317
TG(18:0_36:3)	0.174994	0.512651	1.09492
TG(18:0_36:4)	-0.173796	0.092232	0.863216
TG(18:0_36:5)	-0.260331	0.0972293	0.858591
TG(18:1_26:0)	0.156138	0.793949	0.990948
TG(18:1_28:1)	0.484603	0.000195951	1.83513
TG(18:1_30:0)	0.328801	0.144081	1.27957
TG(18:1_30:1)	0.373643	0.021034	1.48925
TG(18:1_30:2)	0.295654	0.220176	1.20404
TG(18:1_31:0)	0.471717	0.00968355	1.36078
TG(18:1_32:0)	0.436283	0.0165154	1.53216
TG(18:1_32:1)	0.517034	0.000248236	1.74441
TG(18:1_32:2)	0.316932	0.0913574	1.22468
TG(18:1_32:3)	0.0904356	0.791615	1.02534
TG(18:1_33:0)	0.465176	0.00774716	1.44894
TG(18:1_33:1)	0.525776	0.000334517	1.55463
TG(18:1_33:2)	0.400922	0.0141646	1.27104
TG(18:1_33:3)	0.191013	0.0808733	1.44002
TG(18:1_34:1)	0.496142	0.00217379	1.49012
TG(18:1_34:2)	0.409409	0.0172755	1.29116
TG(18:1_34:3)	0.190876	0.354803	1.13285
TG(18:1_34:4)	-0.106845	0.291442	0.96479
TG(18:1_35:2)	0.650386	1.46082e-06	1.65978
TG(18:1_35:3)	0.400266	0.00241849	1.35979
TG(18:1_36:0)	0.333146	0.161896	1.2297
TG(18:1_36:1)	0.406948	0.0285546	1.35335
TG(18:1_36:2)	0.415672	0.00461855	1.52974
TG(18:1_36:3)	-0.105386	0.272024	0.885529
TG(18:1_36:4)	-0.383593	0.00569203	0.684387
TG(18:1_36:5)	-0.442574	0.00105921	0.666389
TG(18:1_36:6)	-0.326347	0.0045558	0.68084
TG(18:1_38:5)	-0.143862	0.0887461	0.829391
TG(18:1_38:6)	-0.258703	0.00448867	0.747429
TG(18:1_38:7)	-0.335525	0.000962977	0.751192
TG(18:2_28:0)	0.0239357	0.596528	0.916698
TG(18:2_30:0)	0.214541	0.591692	1.09442
TG(18:2_30:1)	0.217035	0.278953	1.17654
TG(18:2_32:0)	0.388388	0.0302809	1.37476
TG(18:2_32:1)	0.4462	0.00921456	1.34161
TG(18:2_32:2)	-0.166897	0.0478198	0.855755
TG(18:2_33:0)	0.309305	0.0981391	1.24678
TG(18:2_33:1)	0.368463	0.0390939	1.24704
TG(18:2_33:2)	-0.154912	0.0265215	0.805082
TG(18:2_34:0)	0.337321	0.141372	1.20661
TG(18:2_34:1)	0.335182	0.0818692	1.22774
TG(18:2_34:2)	-0.011741	0.402415	0.986412
TG(18:2_34:3)	-0.264301	0.0158234	0.814204
TG(18:2_34:4)	-0.375974	0.00405868	0.613153
TG(18:2_35:1)	0.296858	0.0752592	1.20623
TG(18:2_35:2)	0.249835	0.109985	1.22415
TG(18:2_35:3)	-0.115047	0.20893	0.852995
TG(18:2_36:0)	0.250478	0.262092	1.15698
TG(18:2_36:1)	0.204426	0.373277	1.12295
TG(18:2_36:2)	-0.124871	0.205172	0.88296
TG(18:2_36:3)	-0.39312	0.00647737	0.653741
TG(18:2_36:4)	-0.442528	0.00283083	0.546757
TG(18:2_36:5)	-0.516906	0.000209865	0.487859
TG(18:2_38:4)	-0.348199	0.00893866	0.745984
TG(18:2_38:5)	-0.51705	5.21856e-06	0.643277
TG(18:2_38:6)	-0.471847	7.22728e-06	0.583575
TG(18:3_30:0)	0.127993	0.522157	1.11652
TG(18:3_32:0)	0.255652	0.227617	1.20271
TG(18:3_32:1)	0.278251	0.0760669	1.26468
TG(18:3_34:0)	0.233356	0.236285	1.16333
TG(18:3_34:1)	0.219335	0.316336	1.13273
TG(18:3_34:2)	-0.0882208	0.194117	0.922068
TG(18:3_34:3)	-0.134538	0.33189	0.831898
TG(18:3_35:2)	0.173764	0.126362	1.30759
TG(18:3_36:1)	0.0772697	0.772415	1.02011
TG(18:3_36:2)	-0.183181	0.132512	0.862667
TG(18:3_36:3)	-0.434769	0.00369649	0.620529
TG(18:3_36:4)	-0.481575	0.000918039	0.546487
TG(20:0_32:3)	0.269397	0.0542491	1.26302
TG(20:0_32:4)	-0.133622	0.127031	0.880799
TG(20:0_34:1)	0.677608	2.9313e-08	2.03517
TG(20:1_32:1)	0.702213	4.92932e-08	2.1971
TG(20:1_32:2)	0.383631	0.0142492	1.49741
TG(20:1_34:0)	0.658887	2.73467e-07	1.84442
TG(20:1_34:1)	0.66787	1.60817e-07	1.96633
TG(20:1_34:2)	0.590329	6.74388e-07	1.78558
TG(20:1_34:3)	0.375863	0.0071963	1.42615
TG(20:2_32:0)	0.382102	0.0367352	1.26495
TG(20:2_32:1)	0.299769	0.079081	1.23297
TG(20:2_34:1)	0.395461	0.0240803	1.29119
TG(20:2_34:2)	0.145097	0.760534	1.0661
TG(20:3_32:0)	0.257621	0.26394	1.17547
TG(20:3_32:1)	0.241493	0.195205	1.1855
TG(20:3_34:0)	0.143279	0.654681	1.04575
TG(20:3_34:1)	0.21312	0.31008	1.106
TG(20:3_34:2)	-0.0746935	0.306709	0.891559
TG(20:3_34:3)	-0.14662	0.181422	0.801771
TG(20:3_36:3)	-0.407854	0.0020073	0.661349
TG(20:3_36:4)	-0.461735	0.000795426	0.579817
TG(20:4_30:0)	-0.0160414	0.315414	0.708913
TG(20:4_32:0)	0.108321	0.937986	0.931615
TG(20:4_32:1)	0.00497914	0.465343	0.843648
TG(20:4_32:2)	-0.253111	0.0276474	0.63457
TG(20:4_34:0)	0.0792567	0.777695	0.928175
TG(20:4_34:1)	-0.0363438	0.364509	0.855144
TG(20:4_34:2)	-0.292717	0.00547108	0.682154
TG(20:4_34:3)	-0.352599	0.00311202	0.621245
TG(20:4_36:2)	-0.371983	0.00135304	0.692786
TG(20:4_36:3)	-0.610591	1.42817e-06	0.526432
TG(20:4_36:4)	-0.632987	1.04713e-06	0.460851
TG(20:4_36:5)	-0.466314	0.000474869	0.459597
TG(20:5_34:0)	0.0348634	0.666152	0.93467
TG(20:5_34:1)	0.0172816	0.35621	0.878024
TG(20:5_34:2)	-0.098598	0.0752025	0.798968
TG(20:5_36:2)	-0.240462	0.00710101	0.708315
TG(20:5_36:3)	-0.347639	0.000962836	0.662498
TG(22:3_30:2)	0.0805868	0.719593	1.25079
TG(22:4_32:0)	0.17497	0.720294	1.06288
TG(22:4_34:2)	0.0304552	0.536674	0.913257
TG(22:5_32:0)	0.215606	0.40407	1.1127
TG(22:5_32:1)	0.164676	0.953596	0.987416
TG(22:5_34:1)	0.115806	0.922176	1.00379
TG(22:5_34:2)	-0.0740039	0.14225	0.852196
TG(22:5_34:3)	-0.257855	0.0201178	0.781885
TG(22:6_32:0)	0.219793	0.284547	1.25224
TG(22:6_32:1)	0.144714	0.785847	1.04926
TG(22:6_34:1)	0.0853765	0.995749	0.998349
TG(22:6_34:2)	-0.135219	0.0798763	0.792983
TG(22:6_34:3)	-0.151787	0.113082	0.783533
Choline	-0.866035	1.83567e-18	0.0732444
